# Supplementary material for: Correlation analysis between biomechanical characteristics of taekwondo double roundhouse kick and effective scoring of electronic body protector
Source: Front Physiol. 2024 Jan 11;14:1269345. doi: 10.3389/fphys.2023.1269345 (PMC10808605; doi:10.3389/fphys.2023.1269345)
Supplement: Supplementary file 1 [file DataSheet1.xlsx]

## Sheet: First Hit
Effective Scores	Peak ankle dorsiflexion angle of the non-dominant leg	Peak ankle inversion angle of the non-dominant leg	Peak ankle internal rotation angle of the non-dominant leg	Peak ankle flexion angular velocity of the non-dominant leg	Peak ankle inversion angular velocity of the non-dominant leg	Peak ankle internal rotation angular velocity of the non-dominant leg	Peak linear velocity in the coronal plane of the foot of the non-dominant leg	Peak linear velocity in the sagittal plane of the non-dominant leg and foot	Peak linear velocity in the horizontal plane of the non-dominant leg and foot	Peak hip flexion angle of the non-dominant leg	Peak hip abduction angle of the non-dominant leg	Peak hip internal rotation angle of the non-dominant leg	Peak hip extension angular velocity of the non-dominant leg	Peak hip eversion angular velocity of the non-dominant leg	Peak hip internal rotation angular velocity of the non-dominant leg	Peak knee extension angle of the non-dominant leg	Peak knee adduction angle of the non-dominant leg	Peak knee internal rotation of the non-dominant leg	Peak knee flexion angular velocity of the non-dominant leg	Peak knee adduction angular velocity of the non-dominant leg	Peak knee internal rotation angular velocity of the non-dominant leg	Peak ankle dorsiflexion angle of the dominant leg	Peak ankle pronation angle of the dominant leg	Peak ankle external rotation of the dominant leg	Peak ankle flexion angular velocity of the dominant leg	Peak ankle eversion angular velocity of the dominant leg	Peak ankle internal rotation velocity of the dominant leg	Peak foot coronal plane linear velocity of the dominant leg	Peak foot sagittal plane linear velocity of the dominant leg	Peak foot horizontal plane linear velocity of the dominant leg	Peak hip flexion angle of the dominant leg	Peak hip adduction angle of the dominant leg	Peak hip internal rotation of the dominant leg	Peak hip flexion angular velocity of the dominant leg	Peak hip adduction angular velocity of the dominant leg	Peak hip internal rotation angular velocity of the dominant leg	Peak knee extension angle of the dominant leg	Peak knee abduction angle of the dominant leg	Peak knee internal rotation angle of the dominant leg	Peak knee flexion angular velocity of the dominant leg	Peak knee adduction angular velocity of the dominant leg	Peak knee external rotation angular velocity of the dominant leg	Peak vertical ground reaction force	Peak ankle extension moment of the dominant leg	Peak ankle inversion moment of the dominant leg	Peak ankle internal rotation moment of the dominant leg	Peak hip extension moment of the dominant leg	Peak hip adduction moment of the dominant leg	Peak hip external rotation moment of the dominant leg
43.6667	65.5994	-14.0156	-16.599	15.4449	-6.92602	-8.51377	-2.91438	-3.42108	4.26004	87.4185	-31.2941	36.8815	-7.62258	5.20232	7.17602	-112.451	15.8456	31.7182	12.1174	8.30548	7.04597	83.8725	20.3851	-20.6464	-13.1113	6.77085	10.759	-3.33078	-9.34582	5.62153	91.2238	-32.1329	47.4702	6.64815	12.7262	6.23625	-136.036	-26.599	29.9723	21.4568	10.0375	-10.9707	2.25014	-2.33591	0.92401	0.502657	-1.60571	3.46321	-1.64118
46	98.2867	-30.4354	-20.2345	11.9423	-5.86199	-5.64297	-4.76651	-6.01228	7.42209	77.0637	-39.9023	28.9707	-7.17816	6.91248	5.38865	-111.896	15.5474	21.9588	17.7054	6.08388	7.46335	79.4155	10.3855	-20.7364	-13.0142	2.81912	6.05364	-6.40728	-12.4371	6.00766	61.5713	-49.1044	32.628	8.62707	5.21077	8.79387	-130.169	-16.8147	18.6547	26.5063	9.70149	-14.2435	3.01103	-4.35065	0.55966	0.324934	-3.55803	3.65036	-1.76096
47	98.2141	-20.2182	-25.7119	15.4458	-4.76867	-9.64456	-5.19748	-8.93307	7.23343	92.7604	-40.2816	42.6014	-7.6029	9.60768	7.02533	-120.305	27.111	35.5366	20.8035	12.0345	10.2253	87.8282	21.8251	-15.7098	-11.143	5.87754	5.31589	-4.03954	-7.6821	6.379	73.9559	-51.4523	41.5839	7.20157	8.89259	6.969	-115.795	-16.5408	32.1101	20.6747	9.04654	-10.4105	2.3108	-2.39311	0.573953	0.28706	-1.732	2.69282	-1.88666
49.3333	91.3827	-29.7853	-20.3515	14.9445	-4.80724	-4.15846	-5.0863	-8.00681	7.0831	71.6345	-51.2682	47.4794	-8.81847	8.20105	7.85883	-100.235	17.4754	23.4307	17.2114	3.9893	9.19405	82.6524	16.7873	-20.2781	-11.726	3.30098	10.7617	-4.13359	-9.14648	6.93701	62.6614	-35.1906	32.98	7.88925	6.79157	6.09736	-104.989	-21.6834	25.9566	16.1126	9.98459	-10.3986	2.66293	-3.46292	1.15452	0.608959	-2.63579	2.69016	-1.55307
52.5	89.3463	-21.659	-28.2439	8.85317	-6.99285	-9.23948	-4.61648	-11.2775	7.59595	62.3318	-46.5721	28.3417	-7.31815	7.30314	7.04349	-127.239	18.4053	38.7454	22.8591	11.6709	16.6771	96.0857	30.0123	-28.6696	-15.8378	9.11682	6.76896	-4.66081	-11.2133	6.26839	37.9312	-48.5413	22.6065	7.5098	5.89599	12.5711	-131.212	-19.3242	27.0849	21.0659	11.0661	-12.3081	1.98017	-1.97842	0.8192	0.429663	-1.43605	3.32034	-1.2323
55.3333	84.0406	-24.5807	-13.7707	13.787	-3.62284	-8.39498	-4.78586	-9.5224	7.72431	90.2006	-56.5403	33.5268	-6.81372	13.9604	5.57972	-116.238	29.048	14.0815	23.3788	10.2478	9.30108	80.5923	18.1337	-16.3218	-13.8159	3.41894	6.03988	-3.77255	-4.31007	6.4746	40.7824	-41.1907	35.0899	10.3133	6.9801	5.54929	-108.017	-9.45765	11.8271	16.4001	9.82358	-9.06971	2.72366	-3.42863	0.661881	0.5913	-1.60302	3.53794	-0.965641
50	81.8563	-25.299	-26.2343	12.219	-4.5828	-6.05312	-4.81313	-8.78031	7.87012	82.2688	-44.1283	25.9174	-8.1476	6.00613	4.44053	-112.337	26.2062	20.4646	16.7416	10.924	4.58115	80.833	5.79003	-18.5231	-9.89882	4.17243	6.58634	-4.28493	-8.81194	6.35718	81.8275	-43.6044	31.3437	7.87366	5.51598	5.87522	-128.923	-14.4002	24.072	16.5014	11.2209	-8.43839	1.98688	-2.50515	0.825554	0.648321	-1.64034	3.84263	-1.70246
53.3333	81.4607	-30.5524	-21.2325	11.6055	-5.02073	-6.71866	-4.41391	-8.18601	7.1085	85.9474	-45.1736	21.4357	-9.6483	5.56779	6.5379	-100.869	29.7022	20.104	16.1073	9.05264	9.23623	81.8223	4.49861	-23.6497	-11.1951	6.0276	7.17443	-3.26964	-8.55663	5.6976	55.9609	-41.7216	14.4911	7.1763	8.31728	6.03188	-102.826	-14.5553	30.0684	21.292	8.01095	-12.1988	2.75098	-3.81636	0.715245	0.383788	-1.42467	2.53129	-1.40256
46.5	89.6524	-16.5371	-16.0656	17.0447	-3.59462	-8.6896	-6.46193	-10.5772	6.60572	80.5375	-45.1231	27.8405	-8.91196	11.171	10.9508	-112.193	5.84151	14.1046	22.4536	6.5422	13.2285	84.3053	9.24954	-17.114	-12.7272	3.40603	6.08647	-3.29407	-10.4087	6.09097	76.6642	-22.241	30.1004	7.4454	6.50139	4.1361	-122.534	-21.468	11.9515	18.4376	5.52301	-7.98217	2.44442	-2.5537	0.764967	0.333974	-2.9024	1.43719	-1.68799
42.5	84.3565	-13.5067	-14.0266	16.5544	-4.46098	-6.87507	-2.65479	-3.78805	4.83849	81.9624	-36.1839	17.1991	-7.49875	4.93109	6.01955	-106.88	9.34563	18.2864	13.4714	8.99851	5.64389	90.2814	22.3279	-18.2382	-12.5925	7.97826	8.71082	-3.53387	-8.71491	6.1865	70.0464	-45.7891	33.5077	5.2718	6.37529	6.84391	-121.828	-22.5384	14.8323	19.5158	8.32313	-6.1839	2.71694	-3.01248	0.585788	0.447708	-1.28343	2.50394	-1.19399
50	83.9856	-17.8683	-16.5005	14.0716	-3.27978	-6.43182	-4.66199	-8.15516	6.24332	77.9628	-38.356	27.084	-8.69281	12.0259	4.99081	-103.017	21.1988	7.81542	17.5941	11.1014	5.86761	80.3646	14.3045	-24.1312	-13.6323	4.63001	6.76505	-3.25412	-8.78145	5.67343	72.5757	-29.8649	13.9708	8.75998	6.23641	4.78775	-106.21	-22.9293	23.7237	19.9292	7.3062	-8.84195	2.15761	-1.58583	0.621528	0.522778	-1.967	3.5304	-1.3224
54.3333	83.7719	-25.2855	-24.543	11.8812	1.3306	-7.82399	-4.72389	-8.23925	6.58978	83.2318	-45.963	27.1185	-8.22296	7.95129	6.16542	-122.859	10.6511	25.114	18.9934	10.1647	9.50503	86.2455	19.7047	-16.5516	-12.3984	7.80144	6.75235	-4.29227	-9.69563	6.58823	66.6518	-50.6941	39.2538	10.4153	8.919	9.30183	-125.677	-16.6919	28.6042	25.5241	5.5423	-15.3722	2.14646	-2.69388	1.16595	0.5014	-1.78024	3.64909	-1.64268
[truncated: 3 more columns]

## Sheet: Second Hit
Effective Scores	Peak ankle flexion angle of the non-dominant leg	Peak ankle eversion angle of the non-dominant leg	Peak ankle external rotation angle of non-dominant leg	Peak ankle extension angular velocity of the non-dominant leg	Peak eversion angular velocity of the non-dominant leg	Peak internal rotation angular velocity of the non-dominant leg	Peak foot coronal plane linear velocity of non-dominant leg	Peak foot sagittal plane velocity of the non-dominant leg	Peak foot horizontal plane velocity of the non-dominant leg	Peak hip flexion angle of non-dominant leg	Peak hip abduction angle of non-dominant leg	Peak hip internal rotation angle of non-dominant leg	Peak hip flexion angular velocity of the non-dominant leg	Peak hip abduction angular velocity of the non-dominant leg	Peak hip internal rotation angular velocity of the non-dominant leg	Peak knee extension angle of non-dominant leg	Peak knee abduction angle of the non-dominant leg	Peak knee internal rotation angle of non-dominant leg	Peak knee flexion angular velocity of the non-dominant leg	Peak knee abduction angular velocity of the non-dominant leg	Peak knee internal rotation angular velocity of the non-dominant leg	Peak ankle flexion angle of the dominant leg	Peak ankle valgus angle of the dominant leg	Peak ankle external rotation angle of the dominant leg	Peak ankle flexion angular velocity of the dominant leg	Peak ankle eversion angular velocity of the dominant leg	Peak ankle external rotation angular velocity of the dominant leg	Peak linear velocity in the coronal plane of the foot of the dominant leg	Peak linear velocity in the sagittal plane of the foot of the dominant leg	Peak linear velocity in the horizontal plane of the foot of the dominant leg	Peak hip flexion angle of the dominant leg	Peak hip abduction angle of the dominant leg	Peak hip internal rotation angle of the dominant leg	Peak hip extension angular velocity of the dominant leg	Peak hip adduction angular velocity of the dominant leg	Peak hip external rotation angular velocity of the dominant leg	Peak knee extension angle of the dominant leg	Peak knee adduction angle of the dominant leg	Peak knee internal rotation angle of the dominant leg	Peak knee flexion angular velocity of the dominant leg	Peak knee adduction angular velocity of the dominant leg	Peak knee internal rotation angular velocity of the dominant leg	Peak vertical ground reaction force on non-dominant leg	Peak ankle flexion moment of the non-dominant leg	Peak ankle inversion moment of non-dominant leg	Peak ankle internal rotation moment of non-dominant leg	Peak hip extension moment of the non-dominant leg	Peak hip adduction moment of the non-dominant leg	Peak external rotation moment of the non-dominant leg
43.6667	66.1578	21.3926	-16.9208	-13.9949	8.4369	7.29895	3.19354	-7.83181	5.46533	74.8077	-33.7059	46.0773	7.12659	-7.37107	5.6957	-116.326	-13.1432	27.5694	22.9084	-7.1084	10.9939	79.3435	-16.0639	-19.729	15.2155	5.6259	-5.80498	5.35862	-7.29992	5.35222	83.5729	-29.2383	30.4691	-7.32653	11.8061	-8.03697	-118.231	19.2867	25.9411	18.8023	9.17331	12.3665	2.05348	-1.56483	0.517131	0.176546	-2.70109	1.37772	-0.638447
46	85.679	12.657	-27.2814	-11.6407	5.52167	5.98503	5.62662	-12.1837	5.48139	75.5988	-45.9136	30.4584	5.85489	-4.99505	7.34707	-138.303	-20.3993	28.1807	23.0807	-4.57933	7.69953	97.0621	-19.825	-18.1579	14.5078	1.98264	-4.91752	4.66591	-5.96286	6.07604	85.702	-38.9189	35.6771	-9.12667	7.6742	-6.5694	-119.871	18.8569	11.2338	18.2217	3.41734	7.43576	2.82465	-3.4761	0.764962	0.497236	-0.692694	4.00983	-0.575152
47	81.4489	17.1829	-24.8299	-12.1902	8.44482	8.39813	4.32203	-9.0514	7.273	61.4327	-47.5045	37.1491	8.76438	-7.77606	13.876	-117.524	-5.21741	35.3065	22.555	-12.8568	8.97245	98.9557	-19.5778	-19.0303	13.644	4.19119	-9.067	5.72465	-10.4001	8.09578	91.6889	-49.7618	36.3676	-8.77828	8.03215	-5.50776	-118.769	19.6725	34.2091	25.1278	13.4343	7.11618	2.63612	-3.14555	0.871409	0.583197	-1.77288	2.56027	-1.12098
49.3333	89.6259	15.202	-36.1676	-13.9041	4.42685	11.1145	3.38561	-9.00485	5.67106	58.0606	-40.0369	45.8646	7.49638	-8.66357	6.31826	-118.856	-17.121	22.5034	21.362	-5.17483	7.13036	79.2675	-20.2488	-23.5117	13.2572	4.56478	-7.53412	6.04493	-8.70256	7.41817	66.3583	-36.7604	35.7107	-6.62322	12.0233	-7.02153	-101.737	14.5596	34.9033	17.1714	10.1254	13.8362	2.72915	-2.7978	0.776225	0.68317	-1.51367	3.03426	-1.8525
52.5	98.8631	29.1037	-25.9071	-16.2509	7.33514	5.31803	4.43335	-11.313	7.2683	45.3482	-46.376	13.866	7.73553	-4.86695	6.42157	-118.481	-31.4798	29.6435	19.1685	-19.5673	14.8102	89.2462	-22.5654	-21.505	11.226	5.92731	-5.0195	6.17906	-11.3062	7.17581	61.4223	-55.6599	35.2598	-5.88444	12.0367	-5.18795	-135.268	12.1051	13.8536	27.1254	7.84495	8.55749	1.82925	-2.4255	0.950109	0.384605	-1.5189	3.50366	-1.43713
55.3333	74.2732	18.922	-18.5919	-13.7393	6.48125	6.61106	3.56903	-8.43911	6.37816	62.4361	-49.2083	19.377	8.42174	-7.45444	5.55456	-111.572	-6.11166	15.798	16.9039	-7.50994	8.50389	83.707	-12.5417	-13.281	13.6611	6.21775	-6.40802	6.35081	-11.3324	7.73261	70.2369	-47.4274	30.5814	-7.98086	16.9851	-4.3829	-115.355	23.3992	13.0955	26.0078	9.52985	8.79862	2.65633	-3.20975	0.644421	0.284679	-1.51657	3.38858	-1.32781
50	76.5758	7.26976	-23.6128	-8.8987	4.1106	5.98578	4.67011	-9.6117	7.50626	66.5744	-41.4558	32.9955	10.2954	-6.04863	7.10732	-119.299	-2.2973	25.0833	22.0424	-6.4944	6.92164	86.0042	-24.7344	-19.5174	14.2269	4.25917	-7.02419	6.50088	-11.2077	7.80652	79.0603	-45.9691	33.9005	-8.02929	10.0536	-6.1754	-119.848	21.2087	20.2333	22.1071	9.77491	7.23745	1.77261	-2.65928	1.04937	0.563123	-1.59383	3.85845	-1.42125
53.3333	74.9955	17.0668	-20.1496	-10.2091	6.35778	7.96028	3.46633	-7.18638	7.34501	70.4634	-40.8325	30.4885	11.3775	-6.46269	5.7182	-103.906	-5.17647	28.2443	21.4007	-5.47046	10.2798	85.1273	-21.0681	-27.4841	17.3262	4.99797	-6.45583	5.81061	-9.12933	5.74195	76.0505	-47.2423	17.4022	-8.87687	8.08616	-6.62173	-117.046	13.4493	23.3937	21.5019	7.49983	9.84842	2.3972	-2.68856	1.04238	0.420792	-1.53283	2.96557	-1.17589
46.5	95.7984	11.6765	-13.6283	-14.0747	3.03617	7.08888	3.61926	-8.79267	6.59691	80.7327	-30.5346	39.2354	8.85852	-7.37472	6.89683	-117.47	-21.4272	14.8559	18.8032	-5.0842	11.4279	79.2233	-10.3213	-21.7202	15.7081	3.10079	-6.00489	5.30968	-9.28338	5.27364	78.9672	-24.6936	19.8337	-6.88924	5.41648	-3.55361	-111.378	15.0906	10.9701	17.0192	8.66579	6.2278	2.22066	-2.08203	0.544955	0.326023	-0.969685	1.60125	-0.770245
42.5	78.1165	28.4735	-15.6511	-10.9495	4.2394	8.64011	2.76084	-7.29963	5.74171	78.1419	-42.0008	26.0367	9.47905	-12.9385	6.02234	-123.445	-21.9936	16.9111	17.8418	-8.81944	7.90112	91.3901	-18.7331	-14.6334	17.9791	3.778	-6.80498	5.83832	-9.25027	4.94909	83.0504	-41.777	29.4183	-7.94394	6.63626	-6.03807	-126.791	8.90399	16.6921	24.8963	4.84022	5.60572	2.52662	-2.82756	0.47392	0.330184	-1.18677	2.26152	-1.04079
50	82.2029	8.77022	-13.2778	-13.2888	5.67973	4.59135	3.23334	-7.40662	6.45011	75.5211	-49.6526	32.2031	-7.1351	-8.52102	5.24452	-108.653	-14.5498	21.0312	19.0471	-7.29019	8.85931	86.4318	-20.5991	-25.6698	15.5081	4.96011	-5.14124	6.05202	-8.72523	5.88909	71.6609	-36.7872	10.9187	-8.42075	7.44931	-7.45561	-110.573	12.0669	0.280032	20.9812	5.77963	7.5586	2.14748	-1.33743	0.670934	0.403916	-1.33814	2.77494	-0.826513
54.3333	82.7697	18.5888	-26.3207	-12.5809	6.66118	6.5112	3.48685	-9.80611	5.02509	73.0823	-42.0367	32.5882	8.03432	-8.01662	6.5335	-126.88	-22.376	33.9056	20.3703	-5.43613	10.5348	82.8611	-20.1762	-18.9973	13.0143	8.01106	-4.30654	6.52287	-9.42159	5.63863	67.6256	-41.7352	27.7426	-6.60454	13.2284	-5.94133	-123.733	17.3794	21.3089	25.2112	9.7324	14.3623	2.47764	-3.06396	0.855013	0.441314	-1.53231	2.74171	-1.33317
[truncated: 3 more columns]
